# Supplementary material for: Total Triterpenes, Polyphenols, Flavonoids, and Antioxidant Activity of Bioactive Phytochemicals of Centella asiatica by Different Extraction Techniques
Source: Foods. 2023 Oct 30;12(21):3972. doi: 10.3390/foods12213972 (PMC10647812; doi:10.3390/foods12213972)
Supplement: Supplementary file 1 [file foods-12-03972-s001.zip]

Archive with 3 entries (3 files):
- Supplementary Figure S1.pdf
- Supplementary Figure S2.pdf
- Supplementary table ST1  .pdf
